# Supplementary material for: Poly[diamminedi-μ3-dicyanamido-copper(II)]
Source: Acta Crystallogr Sect E Struct Rep Online. 2012 Nov 10;68(Pt 12):i89–90. doi: 10.1107/S1600536812045382 (PMC3588701; doi:10.1107/S1600536812045382)
Supplement: Supplementary file 1 [file e-68-00i89-sup1.cif]

##############################################################################
#                                                                            #
# This CIF contains the data in a paper accepted for publication in          #
# Acta Crystallographica Section E. It conforms to the requirements of       #
# Notes for Authors for Acta Crystallographica Section E, and has been       #
# peer reviewed under the auspices of the IUCr Commission on Journals.       #
#                                                                            #
# Full details of the Crystallographic Information File format               #
# are given in the paper "The Crystallographic Information File (CIF):       #
# a New Standard Archive File for Crystallography" by S. R. Hall, F. H.      #
# Allen and I. D. Brown [Acta Cryst. (1991), A47, 655-685].                  #
#                                                                            #
# The current version of the core CIF dictionary is obtainable from          #
# ftp://ftp.iucr.org/pub/cif_core.dic.                                       #
#                                                                            #
# Software is freely available for graphical display of the structure(s)     #
# in this CIF. For information consult the CIF software page                 #
# http://www.iucr.org/resources/cif/software.                                #
#                                                                            #
# This file may be used for bona fide research purposes within the           #
# scientific community so long as proper attribution is given to the journal # 
# article from which it was obtained.                                        #
#                                                                            #
##############################################################################
data_I
_audit_creation_method     SHELXL-97
_chemical_name_systematic
;
Poly[diamminedi-\m~3~-dicyanamido-copper(II)]
;
_chemical_name_common     ?
_chemical_formula_moiety     'C4 H6 Cu N8'
_chemical_formula_sum     'C4 H6 Cu N8'
_chemical_formula_iupac     '[Cu (C2 N3)2 (N H3)2]'
_chemical_formula_weight     229.72
_chemical_melting_point     ?
_symmetry_cell_setting     monoclinic
_symmetry_space_group_name_H-M     'P 21/c'
_symmetry_space_group_name_Hall     '-P 2ybc'
loop_
    _symmetry_equiv_pos_as_xyz
    'x, y, z'
    '-x, y+1/2, -z+1/2'
    '-x, -y, -z'
    'x, -y-1/2, z-1/2'
_cell_length_a     7.1310(2)
_cell_length_b     9.6301(2)
_cell_length_c     7.2162(2)
_cell_angle_alpha     90.00
_cell_angle_beta     113.782(3)
_cell_angle_gamma     90.00
_cell_volume     453.47(2)
_cell_formula_units_Z     2
_cell_measurement_reflns_used     15460
_cell_measurement_theta_min     3.7338
_cell_measurement_theta_max     29.2836
_cell_measurement_temperature     298(2)
_exptl_crystal_description     block
_exptl_crystal_colour     'dark blue'
_exptl_crystal_size_max     0.5215
_exptl_crystal_size_mid     0.3168
_exptl_crystal_size_min     0.1680
_exptl_crystal_density_diffrn     1.682
_exptl_crystal_density_meas     ?
_exptl_crystal_density_method     'not measured'
_exptl_crystal_F_000     230
_exptl_absorpt_coefficient_mu     2.376
_exptl_absorpt_correction_type     analytical
_exptl_absorpt_process_details
;
[CrysAlis RED (Oxford Diffraction, 2010), based on expressions derived
by
Clark & Reid (1995)]
;
_exptl_absorpt_correction_T_min     0.410
_exptl_absorpt_correction_T_max     0.682
_exptl_special_details
;
face-indexed (<i>CrysAlis RED</i>; Oxford Diffraction, 2010)
Absorption correction: CrysAlis RED, Oxford Diffraction Ltd.,
Version 1.171.32.8 (release 30-07-2007 CrysAlis171 .NET)
(compiled Jul 30 2007,18:35:48)
Analytical numeric absorption correction using a multifaceted crystal
model based on expressions derived by R.C. Clark & J.S. Reid.
(Clark, R. C. & Reid, J. S. (1995). Acta Cryst. A51, 887-897)
;
_diffrn_ambient_temperature     298(2)
_diffrn_radiation_type     MoK\a
_diffrn_radiation_wavelength     0.71073
_diffrn_radiation_source     'fine-focus sealed tube'
_diffrn_radiation_monochromator     graphite
_diffrn_measurement_device_type     'Oxford Diffraction Gemini R CCD'
_diffrn_measurement_method     '\w and \f scans'
_diffrn_detector_area_resol_mean     10.4340
_diffrn_reflns_number     19836
_diffrn_reflns_av_R_equivalents     0.0164
_diffrn_reflns_av_sigmaI/netI     0.0044
_diffrn_reflns_theta_min     3.74
_diffrn_reflns_theta_max     28.28
_diffrn_reflns_theta_full     25.00
_diffrn_measured_fraction_theta_max     0.996
_diffrn_measured_fraction_theta_full     0.998
_diffrn_reflns_limit_h_min     -9
_diffrn_reflns_limit_h_max     9
_diffrn_reflns_limit_k_min     -12
_diffrn_reflns_limit_k_max     12
_diffrn_reflns_limit_l_min     -9
_diffrn_reflns_limit_l_max     9
_diffrn_standards_number     ?
_diffrn_standards_interval_count     ?
_diffrn_standards_interval_time     ?
_diffrn_standards_decay_%     0
_refine_special_details
;
Refinement of <i>F</i>^2^ against ALL reflections. The weighted <i>R</i>-factor
<i>wR</i> and goodness of fit <i>S</i> are based on <i>F</i>^2^, conventional
<i>R</i>-factors <i>R</i> are based on <i>F</i>, with <i>F</i> set to zero for
negative <i>F</i>^2^. The threshold expression of <i>F</i>^2^ >
\s(<i>F</i>^2^) is used only for calculating <i>R</i>-factors(gt) <i>etc</i>.
and is not relevant to the choice of reflections for refinement.
<i>R</i>-factors based on <i>F</i>^2^ are statistically about twice as large
as those based on <i>F</i>, and <i>R</i>- factors based on ALL data will be
even larger.
;
_reflns_number_total     1126
_reflns_number_gt     1019
_reflns_threshold_expression     I>2sigma(I)
_refine_ls_structure_factor_coef     Fsqd
_refine_ls_matrix_type     full
_refine_ls_R_factor_all     0.0194
_refine_ls_R_factor_gt     0.0170
_refine_ls_wR_factor_gt     0.0493
_refine_ls_wR_factor_ref     0.0521
_refine_ls_goodness_of_fit_ref     1.067
_refine_ls_restrained_S_all     1.067
_refine_ls_number_reflns     1126
_refine_ls_number_parameters     74
_refine_ls_number_restraints     0
_refine_ls_hydrogen_treatment     mixed
_refine_ls_weighting_scheme     calc
_refine_ls_weighting_details
         'calc w=1/[\s^2^(Fo^2^)+(0.0314P)^2^+0.1130P] where P=(Fo^2^+2Fc^2^)/3'
_atom_sites_solution_hydrogens     geom
_atom_sites_solution_primary     direct
_atom_sites_solution_secondary     difmap
_refine_ls_shift/su_max     0.000
_refine_ls_shift/su_mean     0.000
_refine_diff_density_max     0.214
_refine_diff_density_min     -0.249
_refine_ls_extinction_method     none
_refine_ls_extinction_coef     ?
loop_
    _atom_type_symbol
    _atom_type_description
    _atom_type_scat_dispersion_real
    _atom_type_scat_dispersion_imag
    _atom_type_scat_source
    'C' 'C' 0.0033 0.0016
                         'International Tables Vol C Tables 4.2.6.8 and 6.1.1.4'
    'H' 'H' 0.0000 0.0000
                         'International Tables Vol C Tables 4.2.6.8 and 6.1.1.4'
    'N' 'N' 0.0061 0.0033
                         'International Tables Vol C Tables 4.2.6.8 and 6.1.1.4'
    'Cu' 'Cu' 0.3201 1.2651
                         'International Tables Vol C Tables 4.2.6.8 and 6.1.1.4'
_computing_data_collection     'CrysAlis CCD (Oxford Diffraction, 2010)'
_computing_cell_refinement     'CrysAlis CCD (Oxford Diffraction, 2010)'
_computing_data_reduction     'CrysAlis RED (Oxford Diffraction, 2010)'
_computing_structure_solution     'SHELXS97 (Sheldrick, 2008)'
_computing_structure_refinement     'SHELXL97 (Sheldrick, 2008)'
_computing_molecular_graphics     'DIAMOND (Brandenburg, 1998)'
_computing_publication_material     'enCIFer (Allen <i>et al.</i>, 2004)'
loop_
    _atom_site_type_symbol
    _atom_site_label
    _atom_site_fract_x
    _atom_site_fract_y
    _atom_site_fract_z
    _atom_site_U_iso_or_equiv
    _atom_site_adp_type
    _atom_site_calc_flag
    _atom_site_refinement_flags
    _atom_site_occupancy
    _atom_site_symmetry_multiplicity
    _atom_site_disorder_assembly
    _atom_site_disorder_group
    C C1 0.12500(18) 0.20615(12) 0.40737(17) 0.0314(2) Uani d . 1 1 . .
    C C2 0.2567(2) -0.00704(11) 0.5168(2) 0.0313(3) Uani d . 1 1 . .
    N N1 -0.26849(18) 0.41648(13) 0.45514(19) 0.0362(2) Uani d . 1 1 . .
    H H1 -0.351(3) 0.472(2) 0.371(4) 0.054(6) Uiso d . 1 1 . .
    H H2 -0.283(3) 0.417(2) 0.572(3) 0.053(5) Uiso d . 1 1 . .
    H H3 -0.281(3) 0.338(3) 0.410(3) 0.062(6) Uiso d . 1 1 . .
    N N2 0.09027(19) 0.32110(12) 0.42058(18) 0.0416(3) Uani d . 1 1 . .
    N N3 0.15107(18) 0.07772(11) 0.36879(16) 0.0389(3) Uani d . 1 1 . .
    N N4 0.3460(2) -0.09051(13) 0.63406(19) 0.0462(3) Uani d . 1 1 . .
    Cu Cu1 0.0000 0.5000 0.5000 0.02839(10) Uani d S 1 2 . .
loop_
    _atom_site_aniso_label
    _atom_site_aniso_U_11
    _atom_site_aniso_U_22
    _atom_site_aniso_U_33
    _atom_site_aniso_U_12
    _atom_site_aniso_U_13
    _atom_site_aniso_U_23
    C1 0.0349(5) 0.0285(6) 0.0293(5) 0.0008(4) 0.0114(4) -0.0034(4)
    C2 0.0340(6) 0.0271(6) 0.0332(6) -0.0019(4) 0.0140(5) -0.0056(4)
    N1 0.0405(6) 0.0299(5) 0.0365(6) -0.0005(4) 0.0138(5) -0.0001(5)
    N2 0.0518(7) 0.0276(5) 0.0431(6) 0.0054(5) 0.0168(5) -0.0042(4)
    N3 0.0520(6) 0.0267(5) 0.0313(5) 0.0077(4) 0.0097(5) -0.0046(4)
    N4 0.0520(7) 0.0353(6) 0.0459(6) 0.0033(5) 0.0140(5) 0.0045(5)
    Cu1 0.03572(14) 0.01832(13) 0.03050(14) 0.00135(6) 0.01271(10) -0.00132(6)
_geom_special_details
;
All e.s.d.'s (except the e.s.d. in the dihedral angle between two l.s. planes)
are estimated using the full covariance matrix. The cell e.s.d.'s are taken
into account individually in the estimation of e.s.d.'s in distances, angles
and torsion angles; correlations between e.s.d.'s in cell parameters are only
used when they are defined by crystal symmetry. An approximate (isotropic)
treatment of cell e.s.d.'s is used for estimating e.s.d.'s involving l.s.
planes.
;
loop_
    _geom_bond_atom_site_label_1
    _geom_bond_atom_site_label_2
    _geom_bond_site_symmetry_2
    _geom_bond_distance
    _geom_bond_publ_flag
    C1 N2 . 1.1466(17) ?
    C1 N3 . 1.2975(16) ?
    C2 N4 . 1.1546(18) ?
    C2 N3 . 1.3135(17) ?
    N1 Cu1 . 1.9793(12) ?
    N1 H1 . 0.84(2) ?
    N1 H2 . 0.89(2) ?
    N1 H3 . 0.81(2) ?
    N2 Cu1 . 2.0021(11) ?
    Cu1 N1 3_566 1.9793(12) ?
    Cu1 N2 3_566 2.0021(11) ?
loop_
    _geom_angle_atom_site_label_1
    _geom_angle_atom_site_label_2
    _geom_angle_atom_site_label_3
    _geom_angle_site_symmetry_1
    _geom_angle_site_symmetry_3
    _geom_angle
    _geom_angle_publ_flag
    N2 C1 N3 . . 172.98(14) ?
    N4 C2 N3 . . 173.97(14) ?
    Cu1 N1 H1 . . 102.1(15) ?
    Cu1 N1 H2 . . 108.6(12) ?
    H1 N1 H2 . . 111(2) ?
    Cu1 N1 H3 . . 112.9(15) ?
    H1 N1 H3 . . 112(2) ?
    H2 N1 H3 . . 110.2(19) ?
    C1 N2 Cu1 . . 163.67(11) ?
    C1 N3 C2 . . 120.18(11) ?
    N1 Cu1 N1 3_566 . 180.00(7) ?
    N1 Cu1 N2 3_566 . 89.72(5) ?
    N1 Cu1 N2 . . 90.28(5) ?
    N1 Cu1 N2 3_566 3_566 90.28(5) ?
    N1 Cu1 N2 . 3_566 89.72(5) ?
    N2 Cu1 N2 . 3_566 180.0 ?
loop_
    _geom_torsion_atom_site_label_1
    _geom_torsion_atom_site_label_2
    _geom_torsion_atom_site_label_3
    _geom_torsion_atom_site_label_4
    _geom_torsion_site_symmetry_1
    _geom_torsion_site_symmetry_2
    _geom_torsion_site_symmetry_3
    _geom_torsion_site_symmetry_4
    _geom_torsion
    _geom_torsion_publ_flag
    N3 C1 N2 Cu1 . . . . 124.8(10) ?
    N2 C1 N3 C2 . . . . -178.5(11) ?
    N4 C2 N3 C1 . . . .  18E1(10)
                                 ?
    C1 N2 Cu1 N1 . . . 3_566 130.8(4) ?
    C1 N2 Cu1 N1 . . . . -49.2(4) ?
    C1 N2 Cu1 N2 . . . 3_566  2E1(10)
                                     ?
loop_
    _geom_hbond_atom_site_label_D
    _geom_hbond_atom_site_label_H
    _geom_hbond_atom_site_label_A
    _geom_hbond_site_symmetry_A
    _geom_hbond_distance_DH
    _geom_hbond_distance_HA
    _geom_hbond_distance_DA
    _geom_hbond_angle_DHA
    N1 H1 N4 4_465 0.84(2) 2.43(2) 3.2555(18) 165.4(19)
    N1 H2 N4 2_556 0.89(2) 2.34(2) 3.2278(18) 175.7(17)
    N1 H3 N4 3_556 0.81(2) 2.43(2) 3.2073(18) 162.1(19)
_iucr_refine_instructions_details
;
TITL  P21/c
CELL  0.71073  7.1310  9.6301  7.2162 90.00000 113.782 90.00000
ZERR 4  0.0002  0.0002  0.0002  0.00000  0.00300  0.00000
LATT 1
SYMM -X, Y+ 0.50000, -Z+ 0.50000
SFAC C H N CU
UNIT 8 12 16 2
L.S. 12
PLAN  -15
MORE 3
LIST 4
SHEL 8.0 0.75
CONF
FMAP 2
ACTA 50
EQIV $1 x-1, -y+1/2, z-1/2
EQIV $2 -x, y+1/2, -z+3/2
EQIV $3 -x, -y, -z+1
HTAB N1 N4_$1
HTAB N1 N4_$2
HTAB N1 N4_$3
HTAB
BOND $H
MERG 2
WGHT    0.031400    0.113000
FVAR      10.71916
C1    1    0.125004    0.206155    0.407366    11.00000    0.03491    0.02847 =
         0.02926   -0.00341    0.01142    0.00081
C2    1    0.256702   -0.007037    0.516775    11.00000    0.03398    0.02705 =
         0.03322   -0.00556    0.01395   -0.00185
N1    3   -0.268488    0.416480    0.455137    11.00000    0.04052    0.02990 =
         0.03648   -0.00012    0.01382   -0.00045
H1    2   -0.351280    0.471962    0.371066    11.00000    0.05392
H2    2   -0.283344    0.416953    0.571611    11.00000    0.05293
H3    2   -0.281366    0.338435    0.410391    11.00000    0.06175
N2    3    0.090271    0.321100    0.420577    11.00000    0.05181    0.02759 =
         0.04306   -0.00420    0.01679    0.00538
N3    3    0.151069    0.077721    0.368791    11.00000    0.05197    0.02667 =
         0.03134   -0.00463    0.00974    0.00767
N4    3    0.345971   -0.090507    0.634059    11.00000    0.05198    0.03531 =
         0.04588    0.00449    0.01397    0.00330
CU1   4    0.000000    0.500000    0.500000    10.50000    0.03572    0.01832 =
         0.03050   -0.00132    0.01271    0.00135
HKLF 4
REM   P21/c
REM R1 =  0.0170 for   1019 Fo > 4sig(Fo)  and  0.0194 for all   1126 data
REM     74 parameters refined using      0 restraints
END
;
data_global
_journal_date_recd_electronic     2012-10-17
_journal_date_accepted     2012-11-02
_journal_name_full     'Acta Crystallographica, Section E'
_journal_year     2012
_journal_volume     68
_journal_issue     12
_journal_page_first     i89
_journal_page_last     i90
_journal_paper_category     QI
_journal_paper_doi     10.1107/S1600536812045382
_journal_coeditor_code     LR2087
_publ_contact_author_name     "Vr\'abel, Viktor"
_publ_contact_author_address
;
Department of Physical Chemistry
Slovak University of Technology
Radlinsk\'eho 9
SK-812 37 Bratislava
Slovak Republic
;
_publ_contact_author_email     'viktor.vrabel@stuba.sk'
_publ_contact_author_fax     ?
_publ_contact_author_phone     '+421-2-59325375'
_publ_section_title
;
Poly[diamminedi-\m~3~-dicyanamido-copper(II)]
;
loop_
    _publ_author_name
    _publ_author_address
    "D\'iaz, Jes\'us Garc\'ia"
;
Faculty  Chemistry  Engineering
Michoac\'an University
Morelia, Michoac\'an
Mexico
;
    "Albor, Atzimba Garc\'ia"
;
COFEPRIS
Michoac\'an University
Morelia, Michoac\'an
Mexico
;
    "Jaime, Espino Valencia"
;
Faculty  Chemistry  Engineering
Michoac\'an University
Morelia, Michoac\'an
Mexico
;
    "Vr\'abel, Viktor"
;
Institute of Analytical Chemistry
Faculty of Chemical and Food Technology
Slovak University of Technology
Radlinsk\'eho 9
SK-812 37 Bratislava
Slovak Republic 81237
;
    "Ko\<z\'i\<sek, Jozef"
;
Institute of Physical Chemistry and Chemical Physics
Slovak University of Technology
Radlinsk\'eho 9
SK-812 37 Bratislava
Slovak Republic
;
