# Supplementary material for: Poly[diamminedi-μ3-dicyanamido-copper(II)]
Source: Acta Crystallogr Sect E Struct Rep Online. 2012 Nov 10;68(Pt 12):i89–90. doi: 10.1107/S1600536812045382 (PMC3588701; doi:10.1107/S1600536812045382)
Supplement: Supplementary file 2 [file e-68-00i89-Isup2.hkl]

# 
# h,k,l, Fc-squared, Fo-squared, sigma(Fo-squared) and status flag 
# 
data_I
_shelx_title '  P21/c' 
_shelx_refln_list_code          4 
_shelx_F_calc_maximum       97.28 
_exptl_crystal_F_000       230.00 
_reflns_d_resolution_high  0.7502 
 
loop_ 
 _symmetry_equiv_pos_as_xyz 
 'x, y, z' 
 '-x, y+1/2, -z+1/2' 
 '-x, -y, -z' 
 'x, -y-1/2, z-1/2' 
 
_cell_length_a     7.1310 
_cell_length_b     9.6301 
_cell_length_c     7.2162 
_cell_angle_alpha  90.000 
_cell_angle_beta  113.782 
_cell_angle_gamma  90.000 
 
_shelx_F_squared_multiplier     1.000 
 
loop_ 
 _refln_index_h 
 _refln_index_k 
 _refln_index_l 
 _refln_F_squared_calc 
 _refln_F_squared_meas 
 _refln_F_squared_sigma 
 _refln_observed_status 
   2   0   0       10.60       10.20      0.20 o 
   3   0   0     1545.91     1477.73      4.27 o 
   4   0   0      430.08      388.84      1.51 o 
   5   0   0       68.31       61.47      0.35 o 
   6   0   0      148.84      144.94      0.72 o 
   7   0   0      240.02      244.88      1.24 o 
   8   0   0      191.10      199.52      1.10 o 
   1   1   0       38.15       45.75      0.46 o 
   2   1   0     2672.73     2927.15     12.62 o 
   3   1   0      734.82      777.58      2.62 o 
   4   1   0        8.00        9.40      0.33 o 
   5   1   0       23.93       24.21      0.35 o 
   6   1   0       21.75       22.19      0.28 o 
   7   1   0        6.53        5.09      0.33 o 
   8   1   0        0.63       -0.19      0.30 o 
   1   2   0      742.26      713.29      3.82 o 
   2   2   0      153.61      140.77      0.42 o 
   3   2   0     2221.70     2177.90      5.31 o 
   4   2   0     1795.23     1817.16      5.12 o 
   5   2   0      635.20      657.96      1.46 o 
   6   2   0      245.90      248.65      1.15 o 
   7   2   0      163.31      169.42      0.88 o 
   8   2   0       86.05       92.57      0.64 o 
   1   3   0     1080.02     1099.18      3.84 o 
   2   3   0      459.99      506.35      1.99 o 
   3   3   0       35.95       33.60      0.19 o 
   4   3   0      233.54      238.33      0.76 o 
   5   3   0       14.90       13.90      0.19 o 
   6   3   0        3.36        2.40      0.22 o 
   7   3   0       11.18        9.32      0.29 o 
   8   3   0        1.09        0.45      0.31 o 
   0   4   0     1159.22     1084.19      3.80 o 
   1   4   0     2119.85     2087.31      7.55 o 
   2   4   0     1572.55     1577.39      5.34 o 
   3   4   0      759.61      737.67      2.67 o 
   4   4   0      940.77      941.65      3.12 o 
   5   4   0      398.03      408.83      1.76 o 
   6   4   0      109.41      115.53      0.59 o 
   7   4   0      132.31      136.85      0.83 o 
   8   4   0       86.77       85.41      0.66 o 
   1   5   0       59.40       59.85      0.29 o 
   2   5   0       42.20       45.93      0.20 o 
   3   5   0        2.98        3.88      0.20 o 
   4   5   0       55.77       53.83      0.40 o 
   5   5   0       29.07       29.94      0.29 o 
   6   5   0        0.59        0.40      0.21 o 
   7   5   0        2.81        1.81      0.27 o 
   8   5   0        0.54       -0.88      0.88 o 
   0   6   0      535.39      504.90      1.20 o 
   1   6   0     1684.74     1628.59      3.46 o 
   2   6   0     1603.47     1590.17      3.52 o 
   3   6   0      559.25      569.57      2.41 o 
   4   6   0      596.63      606.38      3.26 o 
   5   6   0      214.56      215.62      1.39 o 
   6   6   0       31.88       31.63      0.40 o 
   7   6   0       48.22       46.34      0.55 o 
   1   7   0       86.72       81.72      0.28 o 
   2   7   0        2.81        2.95      0.10 o 
   3   7   0       33.02       32.30      0.19 o 
   4   7   0       42.07       42.93      0.30 o 
   5   7   0        0.86        0.96      0.27 o 
   6   7   0        3.35        4.06      0.31 o 
   7   7   0        4.01        3.61      0.61 o 
   0   8   0      167.61      176.38      0.80 o 
   1   8   0      258.31      263.09      0.54 o 
   2   8   0      399.31      403.65      1.20 o 
   3   8   0      571.25      580.35      2.08 o 
   4   8   0      615.04      634.29      3.41 o 
   5   8   0      287.91      296.05      2.07 o 
   6   8   0       84.41       87.99      0.68 o 
   1   9   0        2.83        2.24      0.10 o 
   2   9   0      195.88      191.06      0.85 o 
   3   9   0       52.15       52.41      0.45 o 
   4   9   0        6.03        5.54      0.32 o 
   5   9   0        3.50        2.67      0.40 o 
   6   9   0        3.13        3.24      0.55 o 
   0  10   0     1011.24     1023.33      4.88 o 
   1  10   0      380.87      381.82      1.47 o 
   2  10   0      118.30      115.71      0.44 o 
   3  10   0      231.92      236.68      0.99 o 
   4  10   0      145.77      146.99      1.03 o 
   5  10   0       55.32       50.14      0.69 o 
   1  11   0        0.25        0.27      0.24 o 
   2  11   0        0.66        0.02      0.25 o 
   3  11   0        0.03       -0.22      0.30 o 
   4  11   0        0.25        0.41      0.40 o 
   0  12   0      478.69      489.69      1.59 o 
   1  12   0      154.37      158.68      0.85 o 
   2  12   0       42.52       41.90      0.78 o 
   3  12   0      144.70      145.62      1.20 o 
  -9   1   1       36.03       33.07      0.67 o 
  -8   1   1       89.79       91.19      0.52 o 
  -7   1   1      156.90      162.18      0.97 o 
  -6   1   1      119.95      119.93      0.45 o 
  -5   1   1      433.15      435.42      1.49 o 
  -4   1   1     1051.65      991.80      3.73 o 
  -3   1   1     1981.97     1898.34      5.68 o 
  -2   1   1     5624.04     6012.53     28.30 o 
  -1   1   1     3427.68     3444.68     28.80 o 
   0   1   1     1372.55     1313.51      9.14 o 
   1   1   1     2081.99     2168.77      7.09 o 
   2   1   1     1056.62     1026.71      3.73 o 
   3   1   1     1715.16     1649.72      4.63 o 
   4   1   1     1463.62     1446.37      4.15 o 
   5   1   1      326.09      327.84      0.74 o 
   6   1   1      196.70      206.53      0.61 o 
   7   1   1       99.54      106.28      0.60 o 
   8   1   1        9.89        7.87      0.42 o 
  -8   2   1       26.04       28.93      0.44 o 
  -7   2   1        0.39       -0.23      0.23 o 
  -6   2   1        0.58       -0.05      0.16 o 
  -5   2   1       12.88       11.83      0.14 o 
  -4   2   1      278.74      301.01      0.85 o 
  -3   2   1      343.14      366.47      1.14 o 
  -2   2   1       11.38       11.19      0.32 o 
  -1   2   1      231.59      206.11      0.68 o 
   0   2   1      368.18      409.07      1.03 o 
   1   2   1      326.61      327.01      0.84 o 
   2   2   1      171.10      200.48      0.51 o 
   3   2   1      114.33      109.50      0.34 o 
   4   2   1        8.40        7.90      0.24 o 
   5   2   1        0.04        0.33      0.12 o 
   6   2   1       84.63       87.95      0.40 o 
   7   2   1        2.57        1.31      0.25 o 
   8   2   1        7.43        6.34      0.39 o 
  -8   3   1       47.28       51.47      0.46 o 
  -7   3   1      191.79      201.71      1.25 o 
  -6   3   1      639.22      642.77      3.21 o 
  -5   3   1      720.80      741.67      2.07 o 
  -4   3   1      652.70      625.61      1.97 o 
  -3   3   1     1589.05     1563.50      3.58 o 
  -2   3   1     2598.63     2638.10     13.00 o 
  -1   3   1     1579.60     1512.51      6.00 o 
   0   3   1      663.54      609.05      1.21 o 
   1   3   1     1245.73     1194.03      3.51 o 
   2   3   1     1890.41     1826.60      4.11 o 
   3   3   1      678.16      629.82      1.75 o 
   4   3   1      261.67      254.44      0.63 o 
   5   3   1      419.25      422.11      1.59 o 
   6   3   1      322.98      330.96      0.92 o 
   7   3   1      100.03      103.84      0.51 o 
   8   3   1       43.00       43.46      0.62 o 
  -8   4   1        0.50        0.47      0.35 o 
  -7   4   1        6.05        4.87      0.28 o 
  -6   4   1        0.92        0.66      0.12 o 
  -5   4   1       37.57       37.69      0.24 o 
  -4   4   1       13.34       14.65      0.13 o 
  -3   4   1        0.68        0.64      0.08 o 
  -2   4   1      161.27      186.12      0.52 o 
  -1   4   1      300.27      350.23      0.83 o 
   0   4   1      307.77      354.01      1.13 o 
   1   4   1       78.26       77.41      0.19 o 
   2   4   1      133.14      153.73      0.40 o 
   3   4   1        2.61        2.01      0.09 o 
   4   4   1       56.63       53.69      0.20 o 
   5   4   1       25.40       26.40      0.23 o 
   6   4   1        9.21        8.90      0.31 o 
   7   4   1        0.68        0.49      0.30 o 
  -8   5   1        2.83        3.06      0.40 o 
  -7   5   1       36.23       32.77      0.42 o 
  -6   5   1      479.86      481.77      2.99 o 
  -5   5   1      330.96      332.40      1.77 o 
  -4   5   1      199.13      197.71      0.75 o 
  -3   5   1     1128.45     1123.68      2.81 o 
  -2   5   1     1582.13     1556.25      4.26 o 
  -1   5   1     1577.13     1527.00      2.70 o 
   0   5   1     1114.09     1117.58      2.49 o 
   1   5   1     1481.87     1483.60      4.62 o 
   2   5   1     2994.06     2972.83      9.52 o 
   3   5   1      642.40      633.23      2.00 o 
   4   5   1       60.37       63.02      0.42 o 
   5   5   1      468.15      482.55      1.31 o 
   6   5   1      275.65      278.31      1.59 o 
   7   5   1       17.82       16.22      0.40 o 
  -8   6   1        3.68        4.64      0.75 o 
  -7   6   1        4.24        3.39      0.37 o 
  -6   6   1        4.17        4.39      0.33 o 
  -5   6   1       35.01       35.72      0.33 o 
  -4   6   1        8.48        8.25      0.15 o 
  -3   6   1        0.58        0.45      0.07 o 
  -2   6   1        6.34        7.92      0.12 o 
  -1   6   1       47.11       50.98      0.18 o 
   0   6   1        3.95        3.86      0.11 o 
   1   6   1        0.00        0.24      0.08 o 
   2   6   1        9.39       10.43      0.13 o 
   3   6   1       48.15       51.18      0.23 o 
   4   6   1        0.67        0.53      0.18 o 
   5   6   1       10.94       10.98      0.27 o 
   6   6   1        3.59        3.78      0.28 o 
   7   6   1        2.50        1.06      0.46 o 
  -7   7   1      106.39      103.80      0.89 o 
  -6   7   1      501.11      517.26      4.42 o 
  -5   7   1      300.63      305.66      1.97 o 
  -4   7   1       60.86       58.58      0.37 o 
  -3   7   1      265.03      263.85      0.92 o 
  -2   7   1      614.36      635.03      1.99 o 
  -1   7   1      801.20      790.09      1.58 o 
   0   7   1      880.33      869.50      1.97 o 
   1   7   1     1431.68     1454.37      3.24 o 
   2   7   1     1717.07     1740.20      4.35 o 
   3   7   1      243.41      243.59      1.17 o 
   4   7   1        5.04        6.06      0.47 o 
   5   7   1      148.52      149.35      0.63 o 
   6   7   1      147.26      141.71      0.65 o 
  -7   8   1       13.17       11.46      0.81 o 
  -6   8   1        7.06        6.61      0.40 o 
  -5   8   1        0.29        0.19      0.32 o 
  -4   8   1       54.38       54.02      0.42 o 
  -3   8   1       14.05       12.82      0.32 o 
  -2   8   1       65.84       67.49      0.30 o 
  -1   8   1      129.32      129.62      0.43 o 
   0   8   1       89.18       88.46      0.32 o 
   1   8   1       49.28       48.99      0.23 o 
   2   8   1       82.25       82.54      0.32 o 
   3   8   1        0.44        0.41      0.15 o 
   4   8   1       26.95       28.27      0.32 o 
   5   8   1        5.73        5.36      0.35 o 
   6   8   1       39.70       39.64      0.69 o 
  -6   9   1      139.88      139.72      1.00 o 
  -5   9   1      242.50      251.75      1.49 o 
  -4   9   1      229.59      233.17      2.04 o 
  -3   9   1      374.71      369.48      1.97 o 
  -2   9   1      669.69      680.14      2.79 o 
  -1   9   1      336.41      336.36      1.16 o 
   0   9   1      137.91      133.29      0.45 o 
   1   9   1      319.68      327.01      0.86 o 
   2   9   1      336.91      339.22      1.30 o 
   3   9   1      187.43      183.90      0.88 o 
   4   9   1      158.38      162.61      0.90 o 
   5   9   1      153.14      155.06      0.80 o 
  -5  10   1        8.65        7.20      0.41 o 
  -4  10   1       17.60       15.60      0.37 o 
  -3  10   1       65.95       66.31      0.43 o 
  -2  10   1        6.74        5.68      0.25 o 
  -1  10   1        3.65        3.51      0.19 o 
   0  10   1        0.29        0.22      0.17 o 
   1  10   1       19.57       18.98      0.26 o 
   2  10   1        0.24        0.09      0.23 o 
   3  10   1       33.89       32.15      0.36 o 
   4  10   1        0.08       -0.16      0.29 o 
  -4  11   1       71.65       70.26      0.62 o 
  -3  11   1      113.16      111.04      0.57 o 
  -2  11   1      330.26      333.74      1.27 o 
  -1  11   1      289.21      296.51      1.48 o 
   0  11   1      229.29      236.38      0.89 o 
   1  11   1      321.77      330.87      1.06 o 
   2  11   1      201.91      204.32      0.68 o 
   3  11   1      175.85      175.20      1.24 o 
  -3  12   1        0.63        0.51      0.48 o 
  -2  12   1        3.35        2.63      0.38 o 
  -1  12   1       22.69       23.08      0.47 o 
   0  12   1        0.27        0.22      0.37 o 
   1  12   1        2.34        0.74      0.56 o 
   2  12   1        0.03        0.13      0.54 o 
  -9   0   2       35.94       37.23      0.72 o 
  -8   0   2      187.63      194.27      0.87 o 
  -7   0   2      385.34      394.71      1.04 o 
  -6   0   2      259.08      266.13      2.27 o 
  -5   0   2      488.71      478.43      2.68 o 
  -4   0   2     2928.05     2898.71     13.51 o 
  -3   0   2      176.16      142.24      0.57 o 
  -2   0   2     2206.53     2526.20      9.42 o 
  -1   0   2     3324.92     3266.48     21.03 o 
   0   0   2     9462.65     9079.67     23.52 o 
   1   0   2     3087.36     3168.28     17.12 o 
   2   0   2     4023.54     4126.23     18.46 o 
   3   0   2     2328.05     2311.67      7.75 o 
   4   0   2      567.61      569.12      2.37 o 
   5   0   2       40.42       38.14      0.27 o 
   6   0   2        1.75        1.39      0.33 o 
   7   0   2       81.51       85.60      0.73 o 
  -9   1   2        0.44        0.24      0.36 o 
  -8   1   2        0.35       -0.19      0.33 o 
  -7   1   2        0.20        1.51      0.68 o 
  -6   1   2        1.39        0.86      0.18 o 
  -5   1   2      187.85      196.12      0.71 o 
  -4   1   2      215.28      230.86      0.52 o 
  -3   1   2      120.36      128.40      0.42 o 
  -2   1   2       59.77       64.63      0.28 o 
  -1   1   2      412.68      453.47      1.59 o 
   0   1   2     2968.81     3198.96     10.86 o 
   1   1   2      310.96      335.44      0.80 o 
   2   1   2      181.68      198.79      0.68 o 
   3   1   2      186.37      200.79      0.81 o 
   4   1   2      118.51      121.64      0.40 o 
   5   1   2       12.45       11.82      0.12 o 
   6   1   2        0.07       -0.21      0.21 o 
   7   1   2        2.25        1.50      0.30 o 
  -9   2   2       31.93       31.65      0.91 o 
  -8   2   2      100.68      103.87      1.09 o 
  -7   2   2      134.92      134.94      0.58 o 
  -6   2   2      135.71      138.76      0.72 o 
  -5   2   2      684.04      691.49      2.49 o 
  -4   2   2     3397.42     3425.75      9.30 o 
  -3   2   2     2659.09     2670.64      8.21 o 
  -2   2   2      525.86      495.07      1.07 o 
  -1   2   2     3065.84     3021.35     12.08 o 
   0   2   2     2968.09     2882.72      8.65 o 
   1   2   2      339.66      295.94      0.74 o 
   2   2   2      407.91      370.74      0.88 o 
   3   2   2      771.64      741.03      2.39 o 
   4   2   2      665.50      678.19      2.15 o 
   5   2   2      251.02      256.54      1.01 o 
   6   2   2      104.25      104.03      0.47 o 
   7   2   2      136.89      143.85      0.83 o 
  -9   3   2        6.52        6.60      0.47 o 
  -8   3   2        3.82        2.77      0.37 o 
  -7   3   2        9.24        7.16      0.23 o 
  -6   3   2       77.94       74.19      0.45 o 
  -5   3   2       16.26       15.10      0.27 o 
  -4   3   2       52.33       50.29      0.23 o 
  -3   3   2      182.65      180.46      0.61 o 
  -2   3   2      478.20      537.98      1.82 o 
  -1   3   2      775.53      812.47      2.16 o 
   0   3   2      768.43      859.95      2.05 o 
   1   3   2       69.29       80.11      0.22 o 
   2   3   2       99.12      105.25      0.29 o 
   3   3   2        1.08        1.44      0.09 o 
   4   3   2        0.59        0.89      0.12 o 
   5   3   2       14.28       14.08      0.18 o 
   6   3   2        0.35        0.27      0.25 o 
   7   3   2        2.33        1.65      0.32 o 
  -8   4   2      132.04      127.31      1.01 o 
  -7   4   2      162.86      160.20      1.00 o 
  -6   4   2      243.47      251.14      1.52 o 
  -5   4   2      604.82      615.25      2.41 o 
  -4   4   2      631.73      626.25      1.84 o 
  -3   4   2     1013.26      982.40      2.08 o 
  -2   4   2     1745.10     1726.01      3.21 o 
  -1   4   2     1227.31     1221.50      2.50 o 
   0   4   2     1924.46     1912.59      5.12 o 
   1   4   2     1613.68     1534.00      4.76 o 
   2   4   2      430.59      413.64      0.99 o 
   3   4   2      585.88      577.10      1.35 o 
   4   4   2      571.33      570.89      1.96 o 
   5   4   2      171.52      175.29      0.51 o 
   6   4   2       79.29       83.66      0.49 o 
   7   4   2       55.96       57.89      0.65 o 
  -8   5   2        0.31       -0.35      0.37 o 
  -7   5   2       13.62       12.32      0.32 o 
  -6   5   2       16.40       14.47      0.26 o 
  -5   5   2        8.03        7.02      0.14 o 
  -4   5   2       29.37       30.16      0.14 o 
  -3   5   2        0.02        0.57      0.07 o 
  -2   5   2       89.35       92.89      0.30 o 
  -1   5   2       88.74       92.54      0.24 o 
   0   5   2       70.56       79.49      0.20 o 
   1   5   2       23.32       26.02      0.14 o 
   2   5   2       14.87       15.76      0.12 o 
   3   5   2       10.51       10.59      0.20 o 
   4   5   2        0.17        1.11      0.18 o 
   5   5   2        7.48        8.37      0.26 o 
   6   5   2        0.83        0.99      0.30 o 
   7   5   2        0.34       -0.50      0.50 o 
  -8   6   2      130.26      130.82      2.06 o 
  -7   6   2      117.31      117.28      0.86 o 
  -6   6   2      131.70      132.76      0.83 o 
  -5   6   2      236.87      239.63      0.93 o 
  -4   6   2      104.72      106.52      0.40 o 
  -3   6   2      460.33      464.74      1.77 o 
  -2   6   2     1547.67     1544.96      3.45 o 
  -1   6   2      909.37      899.67      1.55 o 
   0   6   2     1279.90     1260.78      3.25 o 
   1   6   2     1326.57     1310.22      2.46 o 
   2   6   2      356.37      360.39      1.03 o 
   3   6   2      445.70      446.25      1.49 o 
   4   6   2      474.27      468.82      0.87 o 
   5   6   2      177.38      180.17      0.84 o 
   6   6   2       72.23       75.60      0.53 o 
  -7   7   2        3.02        2.83      0.38 o 
  -6   7   2       37.00       38.61      0.44 o 
  -5   7   2       12.69       11.69      0.26 o 
  -4   7   2        0.12        0.21      0.09 o 
  -3   7   2        2.84        3.34      0.15 o 
  -2   7   2       86.72       83.00      0.29 o 
  -1   7   2      125.88      116.06      0.42 o 
   0   7   2        0.04        0.18      0.09 o 
   1   7   2       10.27        9.68      0.10 o 
   2   7   2        1.24        0.87      0.13 o 
   3   7   2       23.04       23.83      0.25 o 
   4   7   2        5.85        6.37      0.24 o 
   5   7   2        5.49        5.15      0.27 o 
   6   7   2        2.61        1.78      0.34 o 
  -7   8   2       52.28       49.16      0.79 o 
  -6   8   2       66.71       64.44      0.54 o 
  -5   8   2      205.74      206.02      0.82 o 
  -4   8   2      470.67      473.76      1.13 o 
  -3   8   2      758.00      761.24      2.51 o 
  -2   8   2      880.48      878.20      2.31 o 
  -1   8   2      690.79      695.15      1.90 o 
   0   8   2      461.40      475.67      1.34 o 
   1   8   2      165.67      167.55      0.41 o 
   2   8   2       50.82       50.62      0.32 o 
   3   8   2      135.91      134.14      0.42 o 
   4   8   2      241.32      239.35      0.84 o 
   5   8   2      172.57      179.39      1.04 o 
  -6   9   2        4.21        3.17      0.39 o 
  -5   9   2       13.49       13.59      0.38 o 
  -4   9   2       25.46       24.80      0.37 o 
  -3   9   2        7.39        6.47      0.28 o 
  -2   9   2        0.03       -0.17      0.20 o 
  -1   9   2       19.56       18.37      0.23 o 
   0   9   2      226.23      225.75      0.81 o 
   1   9   2       21.60       21.74      0.20 o 
   2   9   2       23.46       22.77      0.29 o 
   3   9   2       26.15       25.65      0.31 o 
   4   9   2       29.04       27.83      0.42 o 
   5   9   2        2.59        3.05      0.63 o 
  -5  10   2       95.54       90.94      0.69 o 
  -4  10   2      303.00      306.19      1.21 o 
  -3  10   2      146.82      143.74      0.50 o 
  -2  10   2       40.40       40.17      0.34 o 
  -1  10   2      357.30      367.13      0.74 o 
   0  10   2      523.61      536.59      1.17 o 
   1  10   2      263.64      262.87      0.74 o 
   2  10   2      260.25      263.25      0.71 o 
   3  10   2      212.39      218.25      1.05 o 
   4  10   2      109.33      106.72      0.95 o 
  -4  11   2        0.22        0.14      0.32 o 
  -3  11   2        0.43        0.23      0.31 o 
  -2  11   2        1.36        0.88      0.28 o 
  -1  11   2        0.00       -0.27      0.27 o 
   0  11   2        1.45        0.96      0.25 o 
   1  11   2        0.50        0.14      0.25 o 
   2  11   2        0.06       -0.30      0.30 o 
   3  11   2        0.01       -0.32      0.86 o 
  -3  12   2      116.60      114.48      1.02 o 
  -2  12   2       25.08       24.26      0.47 o 
  -1  12   2      183.47      184.66      0.96 o 
   0  12   2      241.28      243.12      1.42 o 
   1  12   2       88.76       85.58      1.10 o 
  -9   1   3       64.56       62.46      0.64 o 
  -8   1   3      156.05      168.51      0.90 o 
  -7   1   3      214.15      213.55      1.11 o 
  -6   1   3      458.89      459.13      2.19 o 
  -5   1   3      508.58      505.47      1.34 o 
  -4   1   3      201.03      171.40      0.44 o 
  -3   1   3      933.41      892.74      1.95 o 
  -2   1   3     2102.44     2055.78      4.40 o 
  -1   1   3     2435.95     2355.80      8.74 o 
   0   1   3     3183.66     3197.97      9.30 o 
   1   1   3     1001.63      972.68      2.62 o 
   2   1   3      484.69      466.90      1.63 o 
   3   1   3      704.67      690.96      2.41 o 
   4   1   3      217.77      215.84      0.92 o 
   5   1   3      170.90      167.70      0.73 o 
   6   1   3      232.25      239.41      1.75 o 
   7   1   3       52.22       51.74      1.82 o 
  -9   2   3        2.91        3.32      0.44 o 
  -8   2   3        0.00       -0.33      0.33 o 
  -7   2   3        0.53       -0.15      0.15 o 
  -6   2   3      101.15       97.59      0.53 o 
  -5   2   3       54.93       57.16      0.25 o 
  -4   2   3        1.22        1.94      0.22 o 
  -3   2   3      121.61      130.00      0.29 o 
  -2   2   3      391.88      419.36      0.79 o 
  -1   2   3       10.43        8.98      0.08 o 
   0   2   3        0.52        2.04      0.10 o 
   1   2   3       52.90       50.71      0.15 o 
   2   2   3      142.62      135.76      0.50 o 
   3   2   3        0.78        0.85      0.11 o 
   4   2   3      110.58      108.09      0.57 o 
   5   2   3        0.04       -0.04      0.22 o 
   6   2   3       11.03        9.12      0.29 o 
  -9   3   3       23.58       22.25      0.65 o 
  -8   3   3       27.16       28.05      0.60 o 
  -7   3   3      183.99      184.33      1.47 o 
  -6   3   3      569.23      592.30      2.11 o 
  -5   3   3      672.36      679.20      1.71 o 
  -4   3   3      830.10      801.16      2.19 o 
  -3   3   3     1629.65     1645.21      3.82 o 
  -2   3   3     2413.47     2422.19      5.47 o 
  -1   3   3     1421.76     1360.59      3.34 o 
   0   3   3      620.89      607.23      1.45 o 
   1   3   3     1095.14     1085.81      2.94 o 
   2   3   3      984.33      976.39      2.35 o 
   3   3   3      260.54      260.57      1.03 o 
   4   3   3      124.33      125.09      0.65 o 
   5   3   3      157.15      157.24      1.07 o 
   6   3   3       92.70       95.00      0.57 o 
  -9   4   3        0.16        0.13      0.69 o 
  -8   4   3       12.01        8.69      0.37 o 
  -7   4   3       23.21       23.57      0.30 o 
  -6   4   3        3.50        3.19      0.13 o 
  -5   4   3        6.07        6.18      0.13 o 
  -4   4   3        1.14        1.80      0.12 o 
  -3   4   3        3.94        3.75      0.07 o 
  -2   4   3       30.10       32.75      0.23 o 
  -1   4   3      108.75      106.35      0.25 o 
   0   4   3       63.47       68.67      0.26 o 
   1   4   3        0.26        1.02      0.08 o 
   2   4   3      132.89      123.32      0.34 o 
   3   4   3        4.55        5.43      0.12 o 
   4   4   3       57.09       54.87      0.42 o 
   5   4   3        0.89        0.58      0.24 o 
   6   4   3        0.15        0.08      0.29 o 
  -8   5   3       20.44       18.52      0.41 o 
  -7   5   3      133.89      133.04      0.94 o 
  -6   5   3      271.95      277.19      1.23 o 
  -5   5   3      169.15      164.24      0.73 o 
  -4   5   3      360.79      351.38      0.73 o 
  -3   5   3      812.33      828.58      2.00 o 
  -2   5   3     1608.44     1622.35      3.91 o 
  -1   5   3      846.60      804.75      1.82 o 
   0   5   3       84.81       79.70      0.38 o 
   1   5   3     1120.44     1105.14      2.80 o 
   2   5   3     1431.27     1406.30      4.24 o 
   3   5   3      167.96      165.52      0.61 o 
   4   5   3      171.40      176.33      1.04 o 
   5   5   3      273.40      278.82      1.43 o 
   6   5   3       74.88       74.05      0.74 o 
  -8   6   3       10.10        9.69      0.52 o 
  -7   6   3       23.13       23.27      0.35 o 
  -6   6   3        5.91        5.58      0.27 o 
  -5   6   3        0.00        0.02      0.09 o 
  -4   6   3       11.82       11.79      0.15 o 
  -3   6   3       31.10       31.16      0.17 o 
  -2   6   3        5.07        4.58      0.18 o 
  -1   6   3        0.79        0.84      0.08 o 
   0   6   3       13.49       14.98      0.12 o 
   1   6   3       45.51       45.78      0.20 o 
   2   6   3        0.30        0.71      0.12 o 
   3   6   3       12.52       12.27      0.18 o 
   4   6   3        2.18        1.83      0.24 o 
   5   6   3        2.68        2.04      0.29 o 
   6   6   3        0.43        0.38      0.45 o 
  -7   7   3      114.46      112.44      0.76 o 
  -6   7   3      390.05      403.38      1.42 o 
  -5   7   3      368.16      368.03      1.32 o 
  -4   7   3      381.03      374.88      1.60 o 
  -3   7   3      516.53      519.55      1.69 o 
  -2   7   3      609.89      614.57      1.09 o 
  -1   7   3      182.16      173.30      0.51 o 
   0   7   3       50.09       50.76      0.32 o 
   1   7   3      821.13      828.95      2.11 o 
   2   7   3     1098.04     1097.56      4.19 o 
   3   7   3      226.09      228.93      0.84 o 
   4   7   3      113.02      121.45      0.79 o 
   5   7   3      100.95      102.03      0.61 o 
  -7   8   3        4.08        3.51      0.54 o 
  -6   8   3        5.42        4.68      0.38 o 
  -5   8   3        0.01       -0.09      0.31 o 
  -4   8   3       29.48       28.78      0.36 o 
  -3   8   3       62.13       60.37      0.32 o 
  -2   8   3       32.83       31.28      0.26 o 
  -1   8   3       57.58       56.83      0.37 o 
   0   8   3       34.84       35.13      0.18 o 
   1   8   3        0.04       -0.03      0.13 o 
   2   8   3       59.87       60.31      0.28 o 
   3   8   3        0.14       -0.17      0.22 o 
   4   8   3       80.98       80.26      0.54 o 
   5   8   3        6.18        5.55      0.48 o 
  -6   9   3      119.61      118.67      0.80 o 
  -5   9   3      154.15      153.22      0.81 o 
  -4   9   3      164.83      164.16      0.65 o 
  -3   9   3      469.04      472.61      1.47 o 
  -2   9   3      648.43      663.07      1.68 o 
  -1   9   3      328.13      328.21      0.71 o 
   0   9   3      224.36      228.17      0.53 o 
   1   9   3      223.90      226.15      0.71 o 
   2   9   3      156.62      149.81      0.72 o 
   3   9   3       85.45       85.97      0.79 o 
   4   9   3       47.02       48.55      0.70 o 
  -5  10   3       28.51       28.60      0.53 o 
  -4  10   3        0.44       -0.07      0.29 o 
  -3  10   3       19.47       17.63      0.33 o 
  -2  10   3       18.74       17.48      0.29 o 
  -1  10   3        0.52        0.56      0.25 o 
   0  10   3       19.66       20.49      0.29 o 
   1  10   3       19.10       18.08      0.33 o 
   2  10   3       15.05       13.25      0.42 o 
   3  10   3        2.74        2.46      0.70 o 
  -4  11   3       34.43       32.95      0.54 o 
  -3  11   3       79.46       76.74      0.52 o 
  -2  11   3      133.00      133.04      0.65 o 
  -1  11   3      147.16      146.16      0.58 o 
   0  11   3      240.63      245.81      0.74 o 
   1  11   3      152.33      157.20      1.25 o 
   2  11   3      119.01      118.13      2.16 o 
  -2  12   3        0.90        0.12      0.45 o 
  -1  12   3        3.52        3.36      0.40 o 
   0  12   3        0.54        0.72      0.54 o 
  -9   0   4       38.61       39.34      0.82 o 
  -8   0   4      233.94      233.18      1.75 o 
  -7   0   4      220.21      221.69      1.13 o 
  -6   0   4       73.59       71.60      1.01 o 
  -5   0   4     1218.74     1221.97      8.62 o 
  -4   0   4     2664.99     2677.07     11.08 o 
  -3   0   4      206.69      187.06      0.55 o 
  -2   0   4      216.92      185.06      0.61 o 
  -1   0   4      822.57      745.66      2.53 o 
   0   0   4      188.74      177.18      0.89 o 
   1   0   4      371.89      364.05      1.49 o 
   2   0   4      759.15      758.73      3.40 o 
   3   0   4     1174.15     1186.46      5.39 o 
   4   0   4      782.50      790.43      9.30 o 
   5   0   4       59.89       57.78      1.17 o 
   6   0   4        7.49        7.25      1.27 o 
  -9   1   4        0.06       -0.46      0.46 o 
  -8   1   4        0.51       -0.27      0.27 o 
  -7   1   4       17.84       14.93      0.34 o 
  -6   1   4        0.04       -0.11      0.11 o 
  -5   1   4       67.11       67.37      0.41 o 
  -4   1   4        4.40        5.07      0.12 o 
  -3   1   4       78.87       86.72      0.24 o 
  -2   1   4      373.38      394.46      0.64 o 
  -1   1   4        9.51        9.31      0.09 o 
   0   1   4      248.63      269.34      0.70 o 
   1   1   4      198.41      219.80      0.73 o 
   2   1   4      108.52      112.96      0.48 o 
   3   1   4        0.56        0.19      0.22 o 
   4   1   4        8.75        7.49      0.30 o 
   5   1   4       17.27       14.31      0.34 o 
   6   1   4       20.94       15.27      1.05 o 
  -9   2   4       66.62       63.70      1.50 o 
  -8   2   4      190.21      190.90      1.38 o 
  -7   2   4      113.87      116.82      0.71 o 
  -6   2   4       22.87       23.19      0.33 o 
  -5   2   4      432.89      420.13      0.79 o 
  -4   2   4     1526.33     1524.67      3.02 o 
  -3   2   4      993.33      973.57      1.77 o 
  -2   2   4     1461.32     1430.78      2.54 o 
  -1   2   4     2506.55     2503.91      6.96 o 
   0   2   4     1339.16     1350.41      3.45 o 
   1   2   4      400.73      392.06      1.25 o 
   2   2   4      162.98      153.09      0.53 o 
   3   2   4      282.57      275.85      1.12 o 
   4   2   4      241.28      244.38      1.65 o 
   5   2   4       44.35       41.77      0.51 o 
   6   2   4       35.44       34.51      1.55 o 
  -9   3   4        5.32        4.12      0.72 o 
  -8   3   4       14.33       11.22      0.34 o 
  -7   3   4        2.40        1.61      0.20 o 
  -6   3   4        1.46        1.45      0.13 o 
  -5   3   4       16.54       16.50      0.18 o 
  -4   3   4      297.73      309.52      0.81 o 
  -3   3   4       97.74      102.99      0.23 o 
  -2   3   4      373.88      383.67      0.85 o 
  -1   3   4       52.10       56.20      0.17 o 
   0   3   4        0.94        1.05      0.08 o 
   1   3   4        4.65        5.33      0.29 o 
   2   3   4        3.46        2.58      0.12 o 
   3   3   4        0.78        1.13      0.15 o 
   4   3   4        5.54        5.34      0.23 o 
   5   3   4        2.40        1.59      0.26 o 
  -9   4   4       33.57       32.87      1.11 o 
  -8   4   4       80.33       75.51      0.54 o 
  -7   4   4      127.11      126.53      0.71 o 
  -6   4   4      296.33      297.62      0.91 o 
  -5   4   4      435.24      435.80      1.14 o 
  -4   4   4      667.52      681.80      1.57 o 
  -3   4   4      906.82      885.75      1.58 o 
  -2   4   4      414.72      387.67      0.83 o 
  -1   4   4      653.00      653.16      1.60 o 
   0   4   4     1335.33     1336.51      4.24 o 
   1   4   4      572.28      566.57      1.68 o 
   2   4   4      276.62      277.39      0.71 o 
   3   4   4      307.05      299.73      1.39 o 
   4   4   4      169.45      166.43      1.20 o 
   5   4   4       77.56       78.18      0.56 o 
  -8   5   4        2.73        1.99      0.35 o 
  -7   5   4        3.79        2.33      0.24 o 
  -6   5   4        3.00        2.42      0.17 o 
  -5   5   4        0.51        0.41      0.10 o 
  -4   5   4       45.89       45.85      0.25 o 
  -3   5   4        6.73        7.29      0.13 o 
  -2   5   4       96.69       97.91      0.52 o 
  -1   5   4       54.48       53.88      0.25 o 
   0   5   4        1.01        1.68      0.25 o 
   1   5   4        1.37        0.88      0.11 o 
   2   5   4        0.04        0.60      0.14 o 
   3   5   4        0.74        0.82      0.20 o 
   4   5   4        0.98        0.87      0.23 o 
   5   5   4        0.08        0.07      0.36 o 
  -8   6   4       84.72       81.97      0.99 o 
  -7   6   4      170.83      174.95      0.91 o 
  -6   6   4      379.67      395.71      1.57 o 
  -5   6   4      261.83      265.54      0.79 o 
  -4   6   4      195.55      201.89      0.69 o 
  -3   6   4      368.79      366.57      0.77 o 
  -2   6   4      126.92      121.58      0.51 o 
  -1   6   4      283.83      277.24      0.73 o 
   0   6   4     1001.02      979.22      3.13 o 
   1   6   4      546.29      545.72      1.83 o 
   2   6   4      254.98      268.35      1.24 o 
   3   6   4      195.61      199.03      0.73 o 
   4   6   4      111.57      113.01      0.53 o 
   5   6   4       91.97       94.41      1.05 o 
  -7   7   4        0.52        0.19      0.33 o 
  -6   7   4        3.25        2.16      0.30 o 
  -5   7   4        7.20        5.93      0.30 o 
  -4   7   4       84.03       85.10      0.43 o 
  -3   7   4       32.25       31.45      0.23 o 
  -2   7   4        7.82        6.71      0.14 o 
  -1   7   4        1.80        2.27      0.15 o 
   0   7   4       23.73       24.62      0.18 o 
   1   7   4       38.47       39.33      0.24 o 
   2   7   4        0.52        0.50      0.22 o 
   3   7   4        0.22       -0.02      0.26 o 
   4   7   4        0.24       -0.05      0.29 o 
  -7   8   4       64.15       61.75      1.34 o 
  -6   8   4       75.18       75.40      0.60 o 
  -5   8   4      120.37      118.54      0.62 o 
  -4   8   4      234.77      231.79      0.86 o 
  -3   8   4      347.72      344.75      0.90 o 
  -2   8   4      393.98      393.47      1.02 o 
  -1   8   4      608.15      614.19      2.00 o 
   0   8   4      660.61      667.27      1.81 o 
   1   8   4      266.64      270.06      0.94 o 
   2   8   4       62.20       66.02      0.38 o 
   3   8   4       34.57       32.82      0.36 o 
   4   8   4       40.42       37.16      0.55 o 
  -6   9   4        0.78       -0.16      0.57 o 
  -5   9   4        2.31        2.01      0.29 o 
  -4   9   4        7.20        6.76      0.32 o 
  -3   9   4        2.22        1.82      0.27 o 
  -2   9   4       54.55       56.21      0.43 o 
  -1   9   4        0.60        0.60      0.25 o 
   0   9   4       25.57       26.39      0.29 o 
   1   9   4       28.08       27.38      0.34 o 
   2   9   4       31.32       29.65      0.42 o 
   3   9   4        0.60        0.50      0.53 o 
  -5  10   4      150.17      150.74      1.10 o 
  -4  10   4      265.52      263.14      0.99 o 
  -3  10   4       83.11       77.92      0.50 o 
  -2  10   4       86.51       84.87      0.56 o 
  -1  10   4      184.79      191.39      0.72 o 
   0  10   4      139.80      137.85      0.72 o 
   1  10   4      116.38      115.96      0.89 o 
   2  10   4      108.74      114.92      1.29 o 
  -4  11   4        7.92        6.05      0.61 o 
  -3  11   4        1.70        0.84      0.41 o 
  -2  11   4        0.20        0.00      0.37 o 
  -1  11   4        0.89        0.82      0.43 o 
   0  11   4        1.09        1.19      0.43 o 
   1  11   4        0.08       -0.19      0.52 o 
  -9   1   5       57.85       59.28      0.65 o 
  -8   1   5       65.28       72.29      0.49 o 
  -7   1   5      193.30      194.72      1.05 o 
  -6   1   5      550.75      548.30      2.28 o 
  -5   1   5      515.31      512.61      2.20 o 
  -4   1   5      460.50      458.16      1.08 o 
  -3   1   5      374.86      356.17      0.97 o 
  -2   1   5      308.57      303.61      0.66 o 
  -1   1   5      813.70      809.82      2.02 o 
   0   1   5      637.60      628.39      1.99 o 
   1   1   5      425.18      412.78      1.14 o 
   2   1   5      671.38      670.07      2.44 o 
   3   1   5      209.00      212.95      1.00 o 
   4   1   5       17.50       16.17      0.33 o 
   5   1   5       56.70       48.27      1.83 o 
  -9   2   5        0.03       -0.67      0.67 o 
  -8   2   5        8.17        5.92      0.32 o 
  -7   2   5        0.30       -0.07      0.19 o 
  -6   2   5        7.23        6.52      0.18 o 
  -5   2   5       46.87       47.44      0.22 o 
  -4   2   5       70.20       67.56      0.23 o 
  -3   2   5        0.00        0.22      0.08 o 
  -2   2   5        9.98        9.81      0.12 o 
  -1   2   5        2.68        4.12      0.15 o 
   0   2   5      244.25      237.59      0.74 o 
   1   2   5        0.42        0.43      0.12 o 
   2   2   5       66.02       65.95      0.29 o 
   3   2   5        1.07        0.85      0.20 o 
   4   2   5        1.55        0.57      0.28 o 
   5   2   5        0.00       -0.08      0.83 o 
  -9   3   5       22.14       17.11      1.10 o 
  -8   3   5       17.82       16.94      0.42 o 
  -7   3   5       99.15      101.57      0.46 o 
  -6   3   5      280.25      286.78      1.18 o 
  -5   3   5      336.03      333.89      1.05 o 
  -4   3   5      402.98      400.13      1.40 o 
  -3   3   5      880.27      881.59      2.26 o 
  -2   3   5     1207.41     1193.35      3.69 o 
  -1   3   5      580.56      567.46      1.84 o 
   0   3   5      365.57      351.83      1.35 o 
   1   3   5      547.20      533.88      1.67 o 
   2   3   5      371.67      367.73      1.43 o 
   3   3   5      122.16      126.37      0.81 o 
   4   3   5       67.51       68.37      0.65 o 
  -8   4   5        1.80        0.68      0.36 o 
  -7   4   5        9.62        9.29      0.29 o 
  -6   4   5       14.37       14.22      0.23 o 
  -5   4   5        1.85        1.48      0.14 o 
  -4   4   5        2.20        2.43      0.22 o 
  -3   4   5        1.29        1.14      0.09 o 
  -2   4   5       19.14       21.00      0.14 o 
  -1   4   5        3.43        4.05      0.11 o 
   0   4   5       77.09       73.50      0.35 o 
   1   4   5        2.02        2.54      0.16 o 
   2   4   5       55.79       53.61      0.32 o 
   3   4   5        0.61        0.15      0.22 o 
   4   4   5        0.70        0.36      0.28 o 
  -8   5   5       83.11       82.67      0.68 o 
  -7   5   5      230.82      237.88      1.25 o 
  -6   5   5      256.16      262.24      1.08 o 
  -5   5   5      127.43      121.73      0.38 o 
  -4   5   5       54.03       50.09      0.24 o 
  -3   5   5      456.88      458.41      1.04 o 
  -2   5   5     1105.32     1104.81      3.45 o 
  -1   5   5      221.12      224.46      0.71 o 
   0   5   5      161.30      164.43      0.67 o 
   1   5   5      555.69      557.21      1.93 o 
   2   5   5      166.63      165.72      0.61 o 
   3   5   5       43.67       43.03      0.36 o 
   4   5   5      102.24      102.48      1.38 o 
  -8   6   5        0.44        0.30      0.95 o 
  -7   6   5        7.15        5.52      0.35 o 
  -6   6   5       19.73       19.02      0.32 o 
  -5   6   5       19.22       19.19      0.28 o 
  -4   6   5        4.49        4.38      0.20 o 
  -3   6   5        0.05        0.15      0.10 o 
  -2   6   5       18.31       18.21      0.16 o 
  -1   6   5       27.91       26.29      0.19 o 
   0   6   5        1.30        1.10      0.12 o 
   1   6   5        7.89        8.05      0.24 o 
   2   6   5        1.31        1.12      0.24 o 
   3   6   5        2.37        1.47      0.25 o 
   4   6   5        0.03       -0.14      0.49 o 
  -7   7   5       74.20       73.86      0.80 o 
  -6   7   5      165.47      169.12      0.74 o 
  -5   7   5      161.37      159.60      0.74 o 
  -4   7   5      187.95      186.75      0.98 o 
  -3   7   5      612.28      618.34      2.82 o 
  -2   7   5      752.16      761.50      1.95 o 
  -1   7   5       91.59       89.04      0.38 o 
   0   7   5       36.89       38.04      0.30 o 
   1   7   5      216.43      215.98      0.86 o 
   2   7   5      128.61      125.63      0.52 o 
   3   7   5       79.02       79.66      0.53 o 
  -6   8   5        1.18        0.51      0.34 o 
  -5   8   5        3.91        2.67      0.30 o 
  -4   8   5        0.59        0.19      0.28 o 
  -3   8   5       43.20       42.19      0.39 o 
  -2   8   5        2.40        2.55      0.24 o 
  -1   8   5        0.21        0.36      0.22 o 
   0   8   5       55.70       56.10      0.42 o 
   1   8   5        3.00        2.70      0.28 o 
   2   8   5       72.29       71.18      0.49 o 
   3   8   5        2.01        1.42      0.46 o 
  -6   9   5       80.97       78.01      1.24 o 
  -5   9   5       46.07       42.33      0.56 o 
  -4   9   5       68.37       65.38      0.48 o 
  -3   9   5      232.32      234.80      0.92 o 
  -2   9   5      309.81      315.63      1.87 o 
  -1   9   5      244.66      250.84      1.38 o 
   0   9   5      176.90      189.20      1.61 o 
   1   9   5      145.02      149.94      1.13 o 
   2   9   5      110.15      110.60      1.12 o 
  -5  10   5        7.43        7.59      0.57 o 
  -4  10   5        4.87        4.71      0.51 o 
  -3  10   5        0.59        0.07      0.34 o 
  -2  10   5       11.76       10.79      0.39 o 
  -1  10   5        0.08        0.26      0.36 o 
   0  10   5       57.07       56.01      0.67 o 
   1  10   5        9.19        7.69      1.00 o 
  -9   0   6       51.73       52.36      1.07 o 
  -8   0   6      184.39      191.27      1.17 o 
  -7   0   6       50.30       51.68      0.53 o 
  -6   0   6       94.04       97.82      0.55 o 
  -5   0   6      750.26      749.89      2.41 o 
  -4   0   6      588.81      593.15      2.60 o 
  -3   0   6      339.80      343.12      1.53 o 
  -2   0   6      614.62      600.75      3.26 o 
  -1   0   6      502.29      488.15      1.69 o 
   0   0   6      231.90      226.16      0.86 o 
   1   0   6       10.76        9.77      0.34 o 
   2   0   6       15.00       14.28      0.40 o 
   3   0   6      247.26      248.36      2.51 o 
   4   0   6      164.52      168.31      1.63 o 
  -9   1   6        2.05        1.27      0.57 o 
  -8   1   6        2.14        0.87      0.36 o 
  -7   1   6        9.26        7.75      0.25 o 
  -6   1   6        1.10        0.59      0.18 o 
  -5   1   6        1.40        1.33      0.23 o 
  -4   1   6        8.21        7.68      0.15 o 
  -3   1   6       35.96       35.40      0.19 o 
  -2   1   6       66.05       67.28      0.33 o 
  -1   1   6       35.11       37.38      0.22 o 
   0   1   6        8.60        9.51      0.21 o 
   1   1   6        8.32        8.47      0.19 o 
   2   1   6       15.71       14.28      0.29 o 
   3   1   6       24.24       22.24      0.35 o 
   4   1   6       17.42       15.38      0.68 o 
  -9   2   6       66.02       65.32      1.10 o 
  -8   2   6      199.02      199.93      1.13 o 
  -7   2   6      102.07      105.78      0.52 o 
  -6   2   6       68.98       72.06      0.35 o 
  -5   2   6      260.76      262.66      1.11 o 
  -4   2   6      243.87      243.57      0.81 o 
  -3   2   6      165.81      160.87      0.58 o 
  -2   2   6      438.38      422.00      1.45 o 
  -1   2   6      873.77      856.07      3.13 o 
   0   2   6      776.59      782.44      3.07 o 
   1   2   6      228.66      231.61      1.03 o 
   2   2   6       87.34       90.00      0.50 o 
   3   2   6      126.89      129.41      1.05 o 
   4   2   6       45.17       43.97      1.03 o 
  -8   3   6        3.24        2.19      0.39 o 
  -7   3   6        0.15        0.00      0.31 o 
  -6   3   6       94.80       95.65      0.45 o 
  -5   3   6       13.61       13.08      0.20 o 
  -4   3   6       67.63       65.40      0.31 o 
  -3   3   6       13.07       12.16      0.16 o 
  -2   3   6        9.96        9.94      0.13 o 
  -1   3   6        3.03        2.64      0.14 o 
   0   3   6        7.70        7.31      0.18 o 
   1   3   6        8.70        6.83      0.22 o 
   2   3   6       29.30       27.89      0.34 o 
   3   3   6        0.20        0.15      0.29 o 
   4   3   6       17.20       15.77      0.94 o 
  -8   4   6       55.15       55.58      0.70 o 
  -7   4   6       83.45       86.96      0.60 o 
  -6   4   6       89.82       88.36      0.53 o 
  -5   4   6      194.34      190.98      0.73 o 
  -4   4   6      560.49      574.41      2.13 o 
  -3   4   6      403.30      399.13      1.17 o 
  -2   4   6      170.65      165.73      0.65 o 
  -1   4   6      326.29      323.21      0.76 o 
   0   4   6      302.95      308.70      1.28 o 
   1   4   6      153.81      158.44      0.71 o 
   2   4   6      126.65      131.53      0.58 o 
   3   4   6       99.45       99.07      0.66 o 
  -8   5   6        0.82       -0.19      1.11 o 
  -7   5   6        0.92        0.58      0.32 o 
  -6   5   6       15.36       15.26      0.35 o 
  -5   5   6        0.25       -0.28      0.28 o 
  -4   5   6       33.22       33.02      0.30 o 
  -3   5   6       16.65       16.82      0.20 o 
  -2   5   6        0.03        0.13      0.12 o 
  -1   5   6        3.45        3.65      0.25 o 
   0   5   6        3.25        2.38      0.21 o 
   1   5   6        4.01        2.96      0.23 o 
   2   5   6        7.35        6.22      0.29 o 
   3   5   6        0.37       -0.38      0.40 o 
  -7   6   6      110.14      113.80      0.90 o 
  -6   6   6      153.68      156.55      0.91 o 
  -5   6   6      206.42      207.01      1.12 o 
  -4   6   6      505.18      522.78      2.13 o 
  -3   6   6      289.61      292.89      1.71 o 
  -2   6   6       39.96       40.55      0.58 o 
  -1   6   6       89.25       88.02      0.70 o 
   0   6   6      138.79      136.27      0.49 o 
   1   6   6      142.17      142.16      0.69 o 
   2   6   6      127.77      127.77      0.52 o 
   3   6   6       69.45       68.59      0.89 o 
  -7   7   6        0.09       -0.45      0.59 o 
  -6   7   6        6.40        5.67      0.34 o 
  -5   7   6        0.74        0.20      0.29 o 
  -4   7   6       18.73       17.72      0.34 o 
  -3   7   6       10.28        9.86      0.30 o 
  -2   7   6       30.79       30.08      0.33 o 
  -1   7   6       14.62       14.91      0.29 o 
   0   7   6        2.55        1.94      0.24 o 
   1   7   6        4.15        4.89      0.30 o 
   2   7   6        6.55        6.15      0.34 o 
  -6   8   6       47.20       44.73      0.76 o 
  -5   8   6       83.75       81.14      0.60 o 
  -4   8   6      151.05      148.49      0.75 o 
  -3   8   6      109.22      107.42      0.71 o 
  -2   8   6       84.43       86.88      0.70 o 
  -1   8   6      182.67      188.65      1.19 o 
   0   8   6      260.14      266.35      1.59 o 
   1   8   6      178.61      185.75      0.93 o 
  -5   9   6        1.02        0.26      0.59 o 
  -4   9   6        9.04        7.57      0.75 o 
  -3   9   6        1.05        1.25      0.35 o 
  -2   9   6        1.38        1.58      0.36 o 
  -1   9   6        1.68        1.45      0.38 o 
   0   9   6        3.98        2.73      0.50 o 
  -2  10   6       76.15       78.68      1.87 o 
  -8   1   7       30.79       34.16      0.43 o 
  -7   1   7       91.16       89.57      0.52 o 
  -6   1   7      177.39      174.94      0.65 o 
  -5   1   7      288.67      303.18      1.20 o 
  -4   1   7      318.34      316.95      1.04 o 
  -3   1   7      218.06      210.54      0.96 o 
  -2   1   7      325.31      332.89      1.22 o 
  -1   1   7      188.39      193.81      0.80 o 
   0   1   7       22.14       21.27      0.30 o 
   1   1   7      127.85      129.58      0.78 o 
   2   1   7      222.43      228.36      1.37 o 
   3   1   7       59.93       58.74      0.98 o 
  -8   2   7        1.57        0.76      0.35 o 
  -7   2   7        3.75        2.73      0.29 o 
  -6   2   7        0.25       -0.08      0.24 o 
  -5   2   7        3.12        2.14      0.24 o 
  -4   2   7        1.98        2.62      0.17 o 
  -3   2   7       14.61       14.91      0.21 o 
  -2   2   7      106.27      107.92      0.55 o 
  -1   2   7        0.65        0.59      0.17 o 
   0   2   7       23.72       23.70      0.32 o 
   1   2   7        0.09       -0.13      0.27 o 
   2   2   7        1.95        1.43      0.29 o 
   3   2   7        0.81        1.07      0.61 o 
  -8   3   7       21.82       21.95      0.48 o 
  -7   3   7       57.86       57.70      0.55 o 
  -6   3   7      113.07      115.66      0.77 o 
  -5   3   7       85.92       89.73      0.44 o 
  -4   3   7      112.15      115.19      0.59 o 
  -3   3   7      335.53      331.46      1.67 o 
  -2   3   7      380.04      385.38      1.65 o 
  -1   3   7      172.26      179.09      1.04 o 
   0   3   7      133.13      134.61      0.87 o 
   1   3   7      162.92      161.86      0.73 o 
   2   3   7      103.52      104.59      0.78 o 
  -8   4   7        8.97        7.54      1.00 o 
  -7   4   7        1.31        0.44      0.39 o 
  -6   4   7        0.70        0.29      0.35 o 
  -5   4   7        6.35        5.81      0.34 o 
  -4   4   7       39.25       42.69      0.42 o 
  -3   4   7        0.38       -0.06      0.26 o 
  -2   4   7       46.41       48.39      0.42 o 
  -1   4   7        0.04       -0.10      0.18 o 
   0   4   7        5.04        4.56      0.24 o 
   1   4   7        0.85        1.18      0.28 o 
   2   4   7        1.80        1.18      0.44 o 
  -7   5   7      171.20      174.42      1.37 o 
  -6   5   7      306.65      313.73      1.69 o 
  -5   5   7       97.31       97.54      0.62 o 
  -4   5   7       34.05       35.69      0.44 o 
  -3   5   7      226.68      226.09      0.80 o 
  -2   5   7      153.24      151.33      0.74 o 
  -1   5   7       45.43       47.08      0.36 o 
   0   5   7      196.01      203.99      1.14 o 
   1   5   7      191.02      192.52      0.82 o 
   2   5   7       47.58       48.07      0.73 o 
  -7   6   7        0.08       -0.13      0.69 o 
  -6   6   7        1.05        0.89      0.42 o 
  -5   6   7        5.86        4.92      0.40 o 
  -4   6   7       23.73       22.25      0.55 o 
  -3   6   7       15.00       13.93      0.36 o 
  -2   6   7        0.83        1.40      0.25 o 
  -1   6   7        3.60        3.59      0.29 o 
   0   6   7        1.14        0.93      0.28 o 
   1   6   7        1.56        1.19      0.43 o 
  -6   7   7       96.64       96.54      1.69 o 
  -5   7   7       29.64       26.80      0.51 o 
  -4   7   7       43.19       43.18      0.70 o 
  -3   7   7      272.78      280.79      2.28 o 
  -2   7   7      235.70      239.48      2.01 o 
  -1   7   7       84.14       87.05      0.59 o 
   0   7   7      110.12      113.90      1.10 o 
  -5   8   7        4.12        3.59      1.32 o 
  -4   8   7        7.58        5.60      0.56 o 
  -3   8   7        1.42        0.58      0.45 o 
  -2   8   7       12.48       10.33      0.47 o 
  -1   8   7        9.28        8.26      0.50 o 
  -8   0   8       54.61       54.97      1.84 o 
  -7   0   8       14.00       13.72      0.47 o 
  -6   0   8       80.92       87.03      0.79 o 
  -5   0   8      217.09      221.93      2.72 o 
  -4   0   8      181.22      188.07      1.51 o 
  -3   0   8      119.97      121.49      0.87 o 
  -2   0   8      136.68      136.42      0.96 o 
  -1   0   8      295.73      303.51      3.00 o 
   0   0   8      158.16      170.05      1.57 o 
   1   0   8        7.44        7.42      0.72 o 
  -7   1   8        0.01       -0.31      0.31 o 
  -6   1   8        0.00       -0.25      0.25 o 
  -5   1   8        7.29        5.92      0.28 o 
  -4   1   8        4.33        3.00      0.27 o 
  -3   1   8        0.06       -0.25      0.26 o 
  -2   1   8        2.90        1.47      0.29 o 
  -1   1   8        9.48        7.79      0.35 o 
   0   1   8        4.11        2.79      0.35 o 
   1   1   8        8.11        6.84      0.56 o 
  -7   2   8       55.74       55.08      0.67 o 
  -6   2   8      104.00      105.98      0.64 o 
  -5   2   8      183.85      188.96      0.82 o 
  -4   2   8      111.39      118.78      0.80 o 
  -3   2   8       24.32       26.37      0.33 o 
  -2   2   8       31.44       31.54      0.36 o 
  -1   2   8      162.63      163.05      0.72 o 
   0   2   8      175.08      178.22      1.13 o 
   1   2   8       74.29       74.01      1.01 o 
  -7   3   8        0.56        0.50      0.42 o 
  -6   3   8       11.47        8.28      0.39 o 
  -5   3   8        4.58        3.40      0.34 o 
  -4   3   8        7.43        6.94      0.38 o 
  -3   3   8        2.72        2.28      0.35 o 
  -2   3   8        1.06        0.76      0.23 o 
  -1   3   8       12.62        9.40      0.34 o 
   0   3   8       27.98       25.47      0.52 o 
   1   3   8        1.10        1.14      1.30 o 
  -7   4   8       47.86       51.63      1.05 o 
  -6   4   8       19.39       20.10      0.47 o 
  -5   4   8       76.11       74.75      0.88 o 
  -4   4   8      161.77      161.70      2.05 o 
  -3   4   8      107.10      108.81      1.67 o 
  -2   4   8      110.32      110.58      0.98 o 
  -1   4   8      129.07      125.29      0.83 o 
   0   4   8       85.74       86.14      1.00 o 
  -6   5   8       11.46       10.40      0.76 o 
  -5   5   8        4.70        4.10      0.55 o 
  -4   5   8        0.00       -0.20      0.38 o 
  -3   5   8        0.81        0.52      0.35 o 
  -2   5   8        0.84        0.54      0.32 o 
  -1   5   8        3.76        2.69      0.46 o 
   0   5   8        3.88        3.34      0.48 o 
  -5   6   8       76.66       75.67      1.94 o 
  -4   6   8      206.82      204.78      1.86 o 
  -3   6   8      154.37      163.29      1.00 o 
  -2   6   8       99.49      107.36      1.27 o 
  -1   6   8       56.63       54.46      1.34 o 
  -4   7   8        1.68        1.16      0.66 o 
  -3   7   8        0.04       -0.02      0.50 o 
  -6   1   9       65.34       66.85      0.88 o 
  -5   1   9       76.26       81.66      1.11 o 
  -4   1   9       40.06       36.47      0.67 o 
  -3   1   9      102.81      103.44      1.06 o 
  -2   1   9      196.04      207.17      2.35 o 
  -1   1   9       52.18       52.84      0.74 o 
  -6   2   9        1.61        1.58      0.59 o 
  -5   2   9        2.04        1.76      0.52 o 
  -4   2   9       10.52        9.95      0.58 o 
  -3   2   9        4.43        3.83      0.49 o 
  -2   2   9        5.93        3.87      0.72 o 
  -1   2   9        0.04        0.03      0.51 o 
  -5   3   9       17.43       18.59      1.51 o 
  -4   3   9       24.75       24.42      0.84 o 
  -3   3   9       84.90       85.17      1.78 o 
  -2   3   9       89.83       90.83      1.29 o 
  -5   4   9        0.10       -0.13      0.82 o 
  -4   4   9       16.57       16.96      1.80 o 
  -3   4   9        1.24        0.29      1.28 o 
                                                 
